# Supplementary material for: Ischemic Stroke and Dietary Vitamin B12 Deficiency in Old-Aged Females: Impaired Motor Function, Increased Ischemic Damage Size, and Changed Metabolite Profiles in Brain and Cecum Tissue
Source: Nutrients. 2022 Jul 19;14(14):2960. doi: 10.3390/nu14142960 (PMC9318046; doi:10.3390/nu14142960)
Supplement: Supplementary file 1 [file nutrients-14-02960-s001.zip]

Archive with 2 entries (2 files):
- nutrients-1783416-supplementary.pdf
- nutrients-1783416-supplementary.xlsx
