# Supplementary material for: Ischemic Stroke and Dietary Vitamin B12 Deficiency in Old-Aged Females: Impaired Motor Function, Increased Ischemic Damage Size, and Changed Metabolite Profiles in Brain and Cecum Tissue
Source: Nutrients. 2022 Jul 19;14(14):2960. doi: 10.3390/nu14142960 (PMC9318046; doi:10.3390/nu14142960)
Supplement: Supplementary file 1 [file nutrients-14-02960-s001.zip › nutrients-1783416-supplementary.xlsx]

## Sheet: Sheet1
Dataset S1: Summary of data
Figure no.	Measurement	Group	n	Mean LS ± SEM (Days)	P-value
Fgure 1B	active caspase	Control diet	6	0.0018 + 0.0002	0.02
		Vitamin B12 Deficient Diet	6	0.0053 + 0.00005
Figure 2B	active caspase	Control diet	3	28.5 + 4.86	0.05
		Vitamin B12 Deficient Diet	3	45.1 + 3.86
Figure 3A	Alanine - Ipsilateral	Control diet	4	4.17 + 0.01	0.03
		Vitamin B12 Deficient Diet	5	4.09 + 0.01
	Alanine - Contralateral	Control diet	4	4.17 + 0.03	0.03
		Vitamin B12 Deficient Diet	5	4.14 + 0.03
	Aspartate - Ipsilateral	Control diet	4	5.01 + 0.006	0.02
		Vitamin B12 Deficient Diet	5	4.94 + 0.02
	Aspartate - Contralateral	Control diet	4	5.0 + 0.42	0.02
		Vitamin B12 Deficient Diet	5	4.93 + 0.03
	Fumarate - Ipsilateral	Control diet	4	4.24 + 0.05	0.05
		Vitamin B12 Deficient Diet	5	4.11 + 0.02
	Fumarate - Contralateral	Control diet	4	4.16 + 0.04	0.05
		Vitamin B12 Deficient Diet	5	4.13 + 0.04
	Isoleucine - Ipsilateral	Control diet	4	3.07 + 0.03	0.04
		Vitamin B12 Deficient Diet	5	3.01 + 0.01
	Isoleucine - Contralateral	Control diet	4	3.09 + 0.05	0.04
		Vitamin B12 Deficient Diet	5	3.02 + 0.008
	Malate - Ipsilateral	Control diet	4	4.30 + 0.019	0.01
		Vitamin B12 Deficient Diet	5	4.22 + 0.02
	Malate - Contralateral	Control diet	4	4.29 + 0.04	0.01
		Vitamin B12 Deficient Diet	5	4.24 + 0.02
	0
	Phenylalaninine - Ipsilateral	Control diet	4	3.24 + 0.10	0.01
		Vitamin B12 Deficient Diet	5	3.06 + 0.02
	Phenylalaninine - Contralateral	Control diet	4	3.26 + 0.10	0.01
		Vitamin B12 Deficient Diet	5	3.08 + 0.01
	Tyrosine - Ipsilateral	Control diet	4	3.23 + 0.09	0.01
		Vitamin B12 Deficient Diet	5	3.05 + 0.04
	Tyrosine - Contralateral	Control diet	4	3.24 + 0.10	0.01
		Vitamin B12 Deficient Diet	5	3.10 + 0.03
	Valine - Ipsilateral	Control diet	4	3.21 + 0.02	0.03
		Vitamin B12 Deficient Diet	5	3.14 + 0.01
	Valine -Contralateral	Control diet	3	3.21 + 0.04	0.03
		Vitamin B12 Deficient Diet	4	3.17 + 0.01
Figure 5A	Creatine	Control diet	8	4.26 + 0.073	0.04
		Vitamin B12 Deficient Diet	10	4.01 + 0.083
	Methylmelonic Acid	Control diet	8	2.92 + 0.043	0.04
		Vitamin B12 Deficient Diet	10	3.06 + 0.046
Figure 7A	Neurodeficit Score - Vertical Screen	Control diet	8	0.125 + 0.082	0.02
		Vitamin B12 Deficient Diet	10	0.85 + 0.24
Figure 7B	Accerlating Rotarod - Latency to fall	Control diet	8	15. 9 + 1.24	0.02
		Vitamin B12 Deficient Diet	10	11.0 + 1.39
Figure 7C	Ladder Beam - Average Time to Cross Ladder Beam	Control diet	8	20.1 + 1.07	0.02
		Vitamin B12 Deficient Diet	10	27.0 + 2.07
